# Supplementary material for: Molecular Fingerprint of Cold Adaptation in Antarctic Icefish PepT1 (Chionodraco hamatus): A Comparative Molecular Dynamics Study
Source: Biomolecules. 2025 Jul 22;15(8):1058. doi: 10.3390/biom15081058 (PMC12383401; doi:10.3390/biom15081058)
Supplement: Supplementary file 1 [file biomolecules-15-01058-s001.zip]

Archive with 2 entries (2 files):
- Distance to lipids .tcl
- Lipid_Occ.tcl
