# Supplementary material for: Molecular Fingerprint of Cold Adaptation in Antarctic Icefish PepT1 (Chionodraco hamatus): A Comparative Molecular Dynamics Study
Source: Biomolecules. 2025 Jul 22;15(8):1058. doi: 10.3390/biom15081058 (PMC12383401; doi:10.3390/biom15081058)
Supplement: Supplementary file 1 [file biomolecules-15-01058-s001.zip › Distance to lipids .tcl]

#distancia minima a un lipido por residuo
#Creado por:  Valeria Marquez M.
set outfile [open Lipid_Distance.txt w]


set protein [atomselect top "name CA and segname PROA"]

set lipids [atomselect top "resname POPC"]


set resid_list [$protein get resid]
set protein_pos [$protein get {x y z}]
set lipid_pos [$lipids get {x y z}]

set all [atomselect top all]
$all set beta 0


for {set i 0} {$i < [$protein num]} {incr i} {
    set min_dist 1e6  ;
    set res_pos [lindex $protein_pos $i]
    

    foreach lip_pos $lipid_pos {
        set dx [expr {[lindex $res_pos 0] - [lindex $lip_pos 0]}]
        set dy [expr {[lindex $res_pos 1] - [lindex $lip_pos 1]}]
        set dz [expr {[lindex $res_pos 2] - [lindex $lip_pos 2]}]
        set dist [expr {sqrt($dx*$dx + $dy*$dy + $dz*$dz)}]
        if {$dist < $min_dist} {
            set min_dist $dist
        }
    }
    

    puts $outfile "[lindex $resid_list $i] $min_dist"
    puts "[lindex $resid_list $i]"
    set residuo [atomselect top "protein and resid [lindex $resid_list $i]"]
    $residuo set beta $min_dist
}

set all [atomselect top all]
$all writepdb RESIDUOS_DISTANCIA.pdb

close $outfile 
