# Supplementary material for: Molecular Fingerprint of Cold Adaptation in Antarctic Icefish PepT1 (Chionodraco hamatus): A Comparative Molecular Dynamics Study
Source: Biomolecules. 2025 Jul 22;15(8):1058. doi: 10.3390/biom15081058 (PMC12383401; doi:10.3390/biom15081058)
Supplement: Supplementary file 1 [file biomolecules-15-01058-s001.zip › Lipid_Occ.tcl]

#tiempo de residencia de contactos con lipidos
#Creado por:  Valeria Marquez M.

set contacto_distancia 5.0
set seleccion_lipidos "resname POPC"
set output_file "contactos_por_residuo.dat"
set out [open $output_file w]


set num_frames [molinfo top get numframes]


set sel_prot [atomselect top "segname PROA"]
set sel_lip [atomselect top $seleccion_lipidos]


set resid_list [lsort -unique [$sel_prot get resid]]


array set contacto_frames {}
foreach resid $resid_list {
    set contacto_frames($resid) 0
}


for {set frame 0} {$frame < $num_frames} {incr frame} {

    $sel_prot frame $frame
    $sel_lip frame $frame

    foreach resid $resid_list {

        set sel_residuo [atomselect top "resid $resid and segname PROA" frame $frame]


        if {[$sel_residuo num] > 0} {
            set contactos_res [measure contacts $contacto_distancia $sel_residuo $sel_lip]

            set atom_pairs [lindex $contactos_res 0]


            if {[llength $atom_pairs] > 0} {
                incr contacto_frames($resid)
                puts "$contacto_frames($resid)"
            }
        }
        $sel_residuo delete
    }
}


foreach resid $resid_list {
    set contacto_frames_residuo $contacto_frames($resid)
    set contacto_porcentaje [expr {($contacto_frames_residuo * 100.0) / $num_frames}]

    puts "$resid  $contacto_porcentaje"
    puts $out "$resid  $contacto_porcentaje"
}


close $out


$sel_prot delete
$sel_lip delete
